# Supplementary material for: MethSemble-6mA: an ensemble-based 6mA prediction server and its application on promoter region of LBD gene family in Poaceae
Source: Front Plant Sci. 2023 Oct 9;14:1256186. doi: 10.3389/fpls.2023.1256186 (PMC10591185; doi:10.3389/fpls.2023.1256186)
Supplement: Supplementary file 2 [file Table_1.xlsx]

## Sheet: AET
Gene Name	Position1	Position2	Position3	Position4	Position5	Position6	Position7	Position8	Position9	Position10	Position11	Position12	Frequency
AET4Gv20567200	83-123	944-984	1067-1107	1149-1189	NA	NA	NA	NA	NA	NA	NA	NA	4
AET3Gv20783000	288-328	411-451	534-574	821-861	1149-1189	NA	NA	NA	NA	NA	NA	NA	5
AET4Gv20025400	165-205	329-369	821-861	944-984	NA	NA	NA	NA	NA	NA	NA	NA	4
AET3Gv20382100	83-123	1436-1476	NA	NA	NA	NA	NA	NA	NA	NA	NA	NA	2
AET3Gv21147300	124-164	247-287	452-492	862-902	NA	NA	NA	NA	NA	NA	NA	NA	4
AET4Gv20750700	329-369	575-615	903-943	1354-1394	NA	NA	NA	NA	NA	NA	NA	NA	4
AET6Gv20965900	83-123	493-533	534-574	903-943	1026-1066	1436-1476	NA	NA	NA	NA	NA	NA	6
AET1Gv20153400	534-574	NA	NA	NA	NA	NA	NA	NA	NA	NA	NA	NA	1
AET4Gv20831300	780-820	1395-1435	NA	NA	NA	NA	NA	NA	NA	NA	NA	NA	2
AET4Gv20510100	862-902	903-943	1149-1189	1313-1353	1436-1476	NA	NA	NA	NA	NA	NA	NA	5
AET3Gv20199900	124-164	206-246	1313-1353	NA	NA	NA	NA	NA	NA	NA	NA	NA	3
AET3Gv20897300	83-123	165-205	370-410	534-574	985-1025	NA	NA	NA	NA	NA	NA	NA	5
AET1Gv20706400	1-41	42-82	165-205	247-287	329-369	370-410	493-533	616-656	698-738	985-1025	1231-1271	1354-1394	12
AET1Gv20278600	370-410	657-697	739-779	NA	NA	NA	NA	NA	NA	NA	NA	NA	3
AET4Gv20002800	862-902	1354-1394	NA	NA	NA	NA	NA	NA	NA	NA	NA	NA	2
AET4Gv20163900	1-41	124-164	944-984	1149-1189	NA	NA	NA	NA	NA	NA	NA	NA	4
AET3Gv20202400	1313-1353	NA	NA	NA	NA	NA	NA	NA	NA	NA	NA	NA	1
AET4Gv20166100	247-287	739-779	944-984	1067-1107	1108-1148	1149-1189	1231-1271	1272-1312	NA	NA	NA	NA	8
AET4Gv20808800	1067-1107	1149-1189	1354-1394	NA	NA	NA	NA	NA	NA	NA	NA	NA	3
AET3Gv20720500	411-451	452-492	1272-1312	1354-1394	NA	NA	NA	NA	NA	NA	NA	NA	4
AET3Gv20511100	370-410	862-902	NA	NA	NA	NA	NA	NA	NA	NA	NA	NA	2
AET5Gv20661300	42-82	247-287	411-451	1026-1066	1272-1312	1354-1394	NA	NA	NA	NA	NA	NA	6
AET2Gv20385300	575-615	1272-1312	1395-1435	1436-1476	NA	NA	NA	NA	NA	NA	NA	NA	4
AET4Gv20750800	288-328	739-779	903-943	1067-1107	1395-1435	NA	NA	NA	NA	NA	NA	NA	5
AET6Gv20138600	288-328	411-451	NA	NA	NA	NA	NA	NA	NA	NA	NA	NA	2
AET1Gv20630100	329-369	411-451	739-779	780-820	1354-1394	NA	NA	NA	NA	NA	NA	NA	5
AET7Gv20652000	411-451	452-492	NA	NA	NA	NA	NA	NA	NA	NA	NA	NA	2

## Sheet: AT
Gene Name	Position1	Position2	Position3	Position4	Position5	Position6	Position7	Position8	Position9	Position10	Position11	Position12	Frequency
AT1G06280	452-492	698-738	862-902	944-984	NA	NA	NA	NA	NA	NA	NA	NA	4
AT2G31310	124-164	329-369	1026-1066	NA	NA	NA	NA	NA	NA	NA	NA	NA	3
AT2G19820	329-369	370-410	452-492	NA	NA	NA	NA	NA	NA	NA	NA	NA	3
AT1G72980	370-410	821-861	1354-1394	NA	NA	NA	NA	NA	NA	NA	NA	NA	3
AT2G23660	1026-1066	NA	NA	NA	NA	NA	NA	NA	NA	NA	NA	NA	1
AT1G68510	1436-1476	NA	NA	NA	NA	NA	NA	NA	NA	NA	NA	NA	1
AT4G00220	329-369	657-697	903-943	NA	NA	NA	NA	NA	NA	NA	NA	NA	3
AT4G37540	124-164	575-615	944-984	1108-1148	1354-1394	NA	NA	NA	NA	NA	NA	NA	5
AT2G45410	83-123	288-328	534-574	575-615	NA	NA	NA	NA	NA	NA	NA	NA	4
AT1G16530	247-287	1272-1312	NA	NA	NA	NA	NA	NA	NA	NA	NA	NA	2
AT2G19510	329-369	698-738	1272-1312	NA	NA	NA	NA	NA	NA	NA	NA	NA	3
AT1G65620	616-656	NA	NA	NA	NA	NA	NA	NA	NA	NA	NA	NA	1
AT3G02550	1231-1271	NA	NA	NA	NA	NA	NA	NA	NA	NA	NA	NA	1
AT3G26620	247-287	452-492	1190-1230	1313-1353	NA	NA	NA	NA	NA	NA	NA	NA	4
AT1G36000	452-492	985-1025	1436-1476	NA	NA	NA	NA	NA	NA	NA	NA	NA	3
AT3G27940	165-205	575-615	1272-1312	1313-1353	NA	NA	NA	NA	NA	NA	NA	NA	4
AT2G45420	42-82	206-246	493-533	NA	NA	NA	NA	NA	NA	NA	NA	NA	3
AT2G30130	42-82	575-615	1149-1189	1436-1476	NA	NA	NA	NA	NA	NA	NA	NA	4
AT3G58190	42-82	1395-1435	NA	NA	NA	NA	NA	NA	NA	NA	NA	NA	2
AT4G00210	83-123	165-205	780-820	944-984	NA	NA	NA	NA	NA	NA	NA	NA	4
AT5G66870	1-41	83-123	575-615	1313-1353	1395-1435	NA	NA	NA	NA	NA	NA	NA	5
AT2G40470	1149-1189	NA	NA	NA	NA	NA	NA	NA	NA	NA	NA	NA	1
AT5G06080	329-369	411-451	1108-1148	NA	NA	NA	NA	NA	NA	NA	NA	NA	3
AT2G42430	411-451	903-943	1190-1230	1436-1476	NA	NA	NA	NA	NA	NA	NA	NA	4
AT3G13850	42-82	1436-1476	NA	NA	NA	NA	NA	NA	NA	NA	NA	NA	2
AT5G63090	493-533	1026-1066	1108-1148	1149-1189	NA	NA	NA	NA	NA	NA	NA	NA	4
AT3G26660	124-164	657-697	NA	NA	NA	NA	NA	NA	NA	NA	NA	NA	2
AT3G11090	657-697	985-1025	1149-1189	NA	NA	NA	NA	NA	NA	NA	NA	NA	3
AT2G28500	165-205	370-410	NA	NA	NA	NA	NA	NA	NA	NA	NA	NA	2
AT4G22700	616-656	821-861	1026-1066	1272-1312	1436-1476	NA	NA	NA	NA	NA	NA	NA	5
AT1G07900	493-533	903-943	1313-1353	1395-1435	NA	NA	NA	NA	NA	NA	NA	NA	4
AT3G27650	247-287	534-574	944-984	1354-1394	1395-1435	NA	NA	NA	NA	NA	NA	NA	5
AT5G35900	452-492	616-656	1108-1148	1149-1189	NA	NA	NA	NA	NA	NA	NA	NA	4
AT2G42440	411-451	1067-1107	1149-1189	NA	NA	NA	NA	NA	NA	NA	NA	NA	3
AT2G30340	83-123	247-287	780-820	1108-1148	1313-1353	NA	NA	NA	NA	NA	NA	NA	5
AT3G49940	329-369	575-615	NA	NA	NA	NA	NA	NA	NA	NA	NA	NA	2
AT3G03760	780-820	1026-1066	NA	NA	NA	NA	NA	NA	NA	NA	NA	NA	2
AT1G67100	124-164	821-861	985-1025	1067-1107	NA	NA	NA	NA	NA	NA	NA	NA	4
AT3G50510	1108-1148	1272-1312	NA	NA	NA	NA	NA	NA	NA	NA	NA	NA	2
AT3G47870	206-246	985-1025	1026-1066	1149-1189	NA	NA	NA	NA	NA	NA	NA	NA	4
AT1G31320	247-287	411-451	493-533	NA	NA	NA	NA	NA	NA	NA	NA	NA	3
AT5G15060	329-369	821-861	1149-1189	NA	NA	NA	NA	NA	NA	NA	NA	NA	3
AT5G67420	370-410	411-451	1067-1107	1313-1353	NA	NA	NA	NA	NA	NA	NA	NA	4

## Sheet: OS
Gene Name	Position1	Position2	Position3	Position4	Position5	Position6	Position7	Position8	Position9	Position10	Position11	Position12	Frequency
BGIOSGA002306	329-369	370-410	1149-1189	NA	NA	NA	NA	NA	NA	NA	NA	NA	3
BGIOSGA003124	329-369	616-656	1108-1148	NA	NA	NA	NA	NA	NA	NA	NA	NA	3
BGIOSGA003804	903-943	1149-1189	1231-1271	NA	NA	NA	NA	NA	NA	NA	NA	NA	3
BGIOSGA010258	985-1025	1026-1066	1313-1353	NA	NA	NA	NA	NA	NA	NA	NA	NA	3
BGIOSGA013249	452-492	821-861	1026-1066	1149-1189	1354-1394	1436-1476	NA	NA	NA	NA	NA	NA	6
BGIOSGA005344	206-246	247-287	1272-1312	NA	NA	NA	NA	NA	NA	NA	NA	NA	3
BGIOSGA001546	862-902	944-984	1067-1107	NA	NA	NA	NA	NA	NA	NA	NA	NA	3
BGIOSGA036857	165-205	575-615	821-861	903-943	1354-1394	1436-1476	NA	NA	NA	NA	NA	NA	6
BGIOSGA011866	1313-1353	1395-1435	1436-1476	NA	NA	NA	NA	NA	NA	NA	NA	NA	3
BGIOSGA010454	985-1025	NA	NA	NA	NA	NA	NA	NA	NA	NA	NA	NA	1
BGIOSGA029005	83-123	903-943	NA	NA	NA	NA	NA	NA	NA	NA	NA	NA	2
BGIOSGA032254	165-205	903-943	NA	NA	NA	NA	NA	NA	NA	NA	NA	NA	2
BGIOSGA026473	288-328	370-410	534-574	985-1025	1026-1066	1067-1107	1272-1312	NA	NA	NA	NA	NA	7
BGIOSGA013119	1026-1066	1190-1230	1231-1271	NA	NA	NA	NA	NA	NA	NA	NA	NA	3
BGIOSGA018747	1190-1230	1313-1353	1354-1394	NA	NA	NA	NA	NA	NA	NA	NA	NA	3
BGIOSGA003805	165-205	206-246	411-451	NA	NA	NA	NA	NA	NA	NA	NA	NA	3
BGIOSGA010952	124-164	288-328	903-943	985-1025	1313-1353	1395-1435	NA	NA	NA	NA	NA	NA	6
BGIOSGA000736	944-984	1436-1476	NA	NA	NA	NA	NA	NA	NA	NA	NA	NA	2
BGIOSGA001368	452-492	1026-1066	1190-1230	1354-1394	NA	NA	NA	NA	NA	NA	NA	NA	4
BGIOSGA018244	1-41	NA	NA	NA	NA	NA	NA	NA	NA	NA	NA	NA	1
BGIOSGA011118	42-82	411-451	944-984	1067-1107	1395-1435	NA	NA	NA	NA	NA	NA	NA	5
BGIOSGA013705	165-205	206-246	616-656	698-738	NA	NA	NA	NA	NA	NA	NA	NA	4
BGIOSGA003810	944-984	NA	NA	NA	NA	NA	NA	NA	NA	NA	NA	NA	1
BGIOSGA026049	821-861	1231-1271	NA	NA	NA	NA	NA	NA	NA	NA	NA	NA	2
BGIOSGA004955	165-205	616-656	NA	NA	NA	NA	NA	NA	NA	NA	NA	NA	2
BGIOSGA001371	411-451	493-533	1067-1107	1272-1312	NA	NA	NA	NA	NA	NA	NA	NA	4
BGIOSGA002703	42-82	575-615	698-738	903-943	985-1025	1108-1148	NA	NA	NA	NA	NA	NA	6
BGIOSGA030605	452-492	493-533	1026-1066	1067-1107	NA	NA	NA	NA	NA	NA	NA	NA	4
BGIOSGA034653	411-451	1067-1107	NA	NA	NA	NA	NA	NA	NA	NA	NA	NA	2
BGIOSGA011445	1-41	288-328	329-369	1108-1148	1149-1189	NA	NA	NA	NA	NA	NA	NA	5
BGIOSGA001373	42-82	575-615	657-697	821-861	985-1025	1313-1353	1354-1394	1395-1435	NA	NA	NA	NA	8
BGIOSGA028630	124-164	288-328	1395-1435	NA	NA	NA	NA	NA	NA	NA	NA	NA	3
BGIOSGA004719	1-41	206-246	780-820	903-943	1108-1148	1149-1189	NA	NA	NA	NA	NA	NA	6
BGIOSGA018245	42-82	165-205	329-369	NA	NA	NA	NA	NA	NA	NA	NA	NA	3
BGIOSGA038947	124-164	288-328	739-779	903-943	985-1025	1313-1353	1395-1435	NA	NA	NA	NA	NA	7

## Sheet: TA
Gene Name	Position1	Position2	Position3	Position4	Position5	Position6	Position7	Position8	Position9	Position10	Position11	Position12	Frequency
TraesCS4A02G297500	452-492	493-533	1026-1066	1395-1435	NA	NA	NA	NA	NA	NA	NA	NA	4
TraesCS1A02G111700	288-328	1026-1066	1108-1148	1231-1271	1395-1435	NA	NA	NA	NA	NA	NA	NA	5
TraesCS4B02G361200	780-820	944-984	1231-1271	NA	NA	NA	NA	NA	NA	NA	NA	NA	3
TraesCS5A02G191900	411-451	1108-1148	1190-1230	NA	NA	NA	NA	NA	NA	NA	NA	NA	3
TraesCS1B02G235700	534-574	616-656	944-984	1231-1271	NA	NA	NA	NA	NA	NA	NA	NA	4
TraesCS1D02G113100	534-574	1313-1353	NA	NA	NA	NA	NA	NA	NA	NA	NA	NA	2
TraesCS7D02G229900	206-246	452-492	780-820	1190-1230	NA	NA	NA	NA	NA	NA	NA	NA	4
TraesCS2B02G212400	1-41	42-82	NA	NA	NA	NA	NA	NA	NA	NA	NA	NA	2
TraesCS2A02G194500	370-410	452-492	698-738	1026-1066	NA	NA	NA	NA	NA	NA	NA	NA	4
TraesCS4A02G415400	534-574	862-902	1313-1353	NA	NA	NA	NA	NA	NA	NA	NA	NA	3
TraesCS2B02G289800	247-287	739-779	780-820	862-902	NA	NA	NA	NA	NA	NA	NA	NA	4
TraesCS1B02G080600	206-246	534-574	NA	NA	NA	NA	NA	NA	NA	NA	NA	NA	2
TraesCS5D02G199000	452-492	575-615	698-738	1149-1189	NA	NA	NA	NA	NA	NA	NA	NA	4
TraesCS3B02G108500	165-205	534-574	780-820	1108-1148	NA	NA	NA	NA	NA	NA	NA	NA	4
TraesCS1B02G270400	821-861	NA	NA	NA	NA	NA	NA	NA	NA	NA	NA	NA	1
TraesCS6B02G438700	83-123	370-410	616-656	1026-1066	1313-1353	NA	NA	NA	NA	NA	NA	NA	5
TraesCS3B02G106900	288-328	739-779	1067-1107	1354-1394	NA	NA	NA	NA	NA	NA	NA	NA	4
TraesCS6B02G072200	1436-1476	NA	NA	NA	NA	NA	NA	NA	NA	NA	NA	NA	1
TraesCS1A02G062200	698-738	1436-1476	NA	NA	NA	NA	NA	NA	NA	NA	NA	NA	2
TraesCS4D02G014600	739-779	NA	NA	NA	NA	NA	NA	NA	NA	NA	NA	NA	1
TraesCS1D02G110300	165-205	247-287	1354-1394	NA	NA	NA	NA	NA	NA	NA	NA	NA	3
TraesCS5D02G157400	411-451	739-779	944-984	1026-1066	NA	NA	NA	NA	NA	NA	NA	NA	4
TraesCS4D02G078800	206-246	370-410	780-820	1067-1107	NA	NA	NA	NA	NA	NA	NA	NA	4
TraesCS4D02G354100	83-123	329-369	739-779	862-902	903-943	1313-1353	NA	NA	NA	NA	NA	NA	6
TraesCS4B02G016200	42-82	411-451	452-492	739-779	1026-1066	1395-1435	NA	NA	NA	NA	NA	NA	6
TraesCS3B02G553000	124-164	165-205	452-492	616-656	862-902	1067-1107	1354-1394	NA	NA	NA	NA	NA	7
TraesCS3D02G091700	411-451	1272-1312	1436-1476	NA	NA	NA	NA	NA	NA	NA	NA	NA	3
TraesCS5A02G152200	42-82	83-123	165-205	452-492	821-861	903-943	NA	NA	NA	NA	NA	NA	6
TraesCS4A02G236200	534-574	657-697	1436-1476	NA	NA	NA	NA	NA	NA	NA	NA	NA	3
TraesCS1A02G260000	370-410	493-533	575-615	NA	NA	NA	NA	NA	NA	NA	NA	NA	3
TraesCS4B02G316200	575-615	944-984	1190-1230	NA	NA	NA	NA	NA	NA	NA	NA	NA	3
TraesCS7A02G228900	329-369	534-574	821-861	NA	NA	NA	NA	NA	NA	NA	NA	NA	3
TraesCS5B02G150800	247-287	616-656	1067-1107	1313-1353	1354-1394	NA	NA	NA	NA	NA	NA	NA	5
TraesCS2A02G271300	370-410	493-533	821-861	NA	NA	NA	NA	NA	NA	NA	NA	NA	3
TraesCS5A02G284000	247-287	329-369	493-533	575-615	739-779	862-902	985-1025	1108-1148	1272-1312	1436-1476	NA	NA	10
TraesCS4D02G312800	534-574	616-656	657-697	862-902	NA	NA	NA	NA	NA	NA	NA	NA	4
TraesCS5D02G291300	165-205	288-328	575-615	1272-1312	1436-1476	NA	NA	NA	NA	NA	NA	NA	5
TraesCS4B02G001200	83-123	698-738	862-902	1436-1476	NA	NA	NA	NA	NA	NA	NA	NA	4
TraesCS3B02G196100	206-246	411-451	NA	NA	NA	NA	NA	NA	NA	NA	NA	NA	2
TraesCS3D02G498100	83-123	493-533	944-984	1108-1148	1436-1476	NA	NA	NA	NA	NA	NA	NA	5
TraesCS4A02G067300	124-164	903-943	NA	NA	NA	NA	NA	NA	NA	NA	NA	NA	2
TraesCS3D02G340000	42-82	206-246	247-287	493-533	534-574	616-656	739-779	985-1025	1149-1189	1395-1435	NA	NA	10
TraesCS4D02G312700	124-164	288-328	1231-1271	NA	NA	NA	NA	NA	NA	NA	NA	NA	3
TraesCS4D02G341500	657-697	780-820	1108-1148	1231-1271	1272-1312	NA	NA	NA	NA	NA	NA	NA	5
TraesCS1A02G222300	370-410	411-451	616-656	821-861	862-902	944-984	1190-1230	1231-1271	NA	NA	NA	NA	8
TraesCS5A02G529300	616-656	1067-1107	1108-1148	1149-1189	1354-1394	1395-1435	NA	NA	NA	NA	NA	NA	6
TraesCS3A02G402300	493-533	944-984	NA	NA	NA	NA	NA	NA	NA	NA	NA	NA	2
TraesCS7B02G195100	206-246	329-369	534-574	616-656	862-902	NA	NA	NA	NA	NA	NA	NA	5
TraesCS4B02G079900	42-82	370-410	985-1025	1026-1066	1067-1107	1395-1435	NA	NA	NA	NA	NA	NA	6
TraesCS3D02G397200	657-697	780-820	1108-1148	1354-1394	NA	NA	NA	NA	NA	NA	NA	NA	4
TraesCS4B02G224600	329-369	657-697	780-820	NA	NA	NA	NA	NA	NA	NA	NA	NA	3
TraesCS2D02G270100	698-738	821-861	NA	NA	NA	NA	NA	NA	NA	NA	NA	NA	2
TraesCS4D02G197400	1026-1066	1067-1107	NA	NA	NA	NA	NA	NA	NA	NA	NA	NA	2
TraesCS4B02G078800	165-205	206-246	862-902	1149-1189	NA	NA	NA	NA	NA	NA	NA	NA	4
TraesCS3A02G205500	165-205	698-738	862-902	1026-1066	1354-1394	NA	NA	NA	NA	NA	NA	NA	5
TraesCS6A02G398400	534-574	575-615	1231-1271	NA	NA	NA	NA	NA	NA	NA	NA	NA	3
TraesCS4B02G361100	780-820	1108-1148	1436-1476	NA	NA	NA	NA	NA	NA	NA	NA	NA	3
TraesCS3A02G346300	206-246	1313-1353	NA	NA	NA	NA	NA	NA	NA	NA	NA	NA	2
TraesCS5A02G515300	288-328	903-943	985-1025	1026-1066	1108-1148	1231-1271	NA	NA	NA	NA	NA	NA	6
TraesCS3D02G308000	370-410	657-697	NA	NA	NA	NA	NA	NA	NA	NA	NA	NA	2
TraesCS1D02G224000	575-615	1108-1148	1313-1353	NA	NA	NA	NA	NA	NA	NA	NA	NA	3
TraesCS5A02G529400	83-123	124-164	370-410	657-697	1354-1394	NA	NA	NA	NA	NA	NA	NA	5
TraesCS3A02G492000	452-492	534-574	1272-1312	1313-1353	NA	NA	NA	NA	NA	NA	NA	NA	4
TraesCS4A02G107300	206-246	329-369	411-451	821-861	985-1025	1067-1107	1313-1353	NA	NA	NA	NA	NA	7
TraesCS4D02G225200	288-328	411-451	452-492	780-820	985-1025	NA	NA	NA	NA	NA	NA	NA	5
TraesCS6A02G053700	165-205	1149-1189	1436-1476	NA	NA	NA	NA	NA	NA	NA	NA	NA	3
TraesCS5B02G282700	411-451	1272-1312	1436-1476	NA	NA	NA	NA	NA	NA	NA	NA	NA	3
TraesCS4A02G235100	165-205	616-656	NA	NA	NA	NA	NA	NA	NA	NA	NA	NA	2
TraesCS6D02G382600	288-328	821-861	1026-1066	NA	NA	NA	NA	NA	NA	NA	NA	NA	3
TraesCS3D02G093500	1-41	821-861	862-902	NA	NA	NA	NA	NA	NA	NA	NA	NA	3
TraesCS4A02G415300	370-410	657-697	985-1025	1026-1066	1272-1312	NA	NA	NA	NA	NA	NA	NA	5
TraesCS4D02G001700	329-369	1190-1230	1313-1353	1354-1394	NA	NA	NA	NA	NA	NA	NA	NA	4
TraesCS4D02G354200	616-656	1313-1353	NA	NA	NA	NA	NA	NA	NA	NA	NA	NA	2
TraesCS5B02G191200	329-369	1026-1066	1231-1271	1272-1312	1313-1353	NA	NA	NA	NA	NA	NA	NA	5
TraesCS3B02G435700	862-902	NA	NA	NA	NA	NA	NA	NA	NA	NA	NA	NA	1
TraesCS3A02G295100	739-779	1190-1230	1313-1353	NA	NA	NA	NA	NA	NA	NA	NA	NA	3
TraesCS2D02G008400	452-492	821-861	NA	NA	NA	NA	NA	NA	NA	NA	NA	NA	2
TraesCS3A02G170500	985-1025	1436-1476	NA	NA	NA	NA	NA	NA	NA	NA	NA	NA	2
TraesCS3A02G093200	329-369	370-410	1190-1230	NA	NA	NA	NA	NA	NA	NA	NA	NA	3
TraesCS4B02G197100	411-451	NA	NA	NA	NA	NA	NA	NA	NA	NA	NA	NA	1
TraesCS4D02G077600	493-533	698-738	1026-1066	1067-1107	1149-1189	1272-1312	1354-1394	1436-1476	NA	NA	NA	NA	8
TraesCS1D02G259900	534-574	616-656	NA	NA	NA	NA	NA	NA	NA	NA	NA	NA	2
TraesCS4B02G316100	1-41	452-492	616-656	698-738	1354-1394	NA	NA	NA	NA	NA	NA	NA	5
TraesCSU02G132900	42-82	83-123	411-451	452-492	657-697	821-861	862-902	NA	NA	NA	NA	NA	7

## Sheet: TD
Gene Name	Position1	Position2	Position3	Position4	Position5	Position6	Position7	Position8	Position9	Position10	Position11	Position12	Frequency
TRIDC1AG033580	616-656	1272-1312	1313-1353	1436-1476	NA	NA	NA	NA	NA	NA	NA	NA	4
TRIDC4AG055210	985-1025	1108-1148	1395-1435	1436-1476	NA	NA	NA	NA	NA	NA	NA	NA	4
TRIDC1AG014550	83-123	329-369	370-410	1149-1189	NA	NA	NA	NA	NA	NA	NA	NA	4
TRIDC1BG044070	42-82	329-369	370-410	493-533	657-697	698-738	NA	NA	NA	NA	NA	NA	6
TRIDC4BG053380	206-246	411-451	575-615	903-943	1067-1107	1108-1148	1436-1476	NA	NA	NA	NA	NA	7
TRIDC1BG010590	124-164	329-369	452-492	493-533	903-943	1395-1435	NA	NA	NA	NA	NA	NA	6
TRIDC3BG056180	83-123	288-328	780-820	985-1025	1067-1107	1190-1230	NA	NA	NA	NA	NA	NA	6
TRIDC2BG028050	247-287	493-533	616-656	903-943	1149-1189	1231-1271	1313-1353	1395-1435	NA	NA	NA	NA	8
TRIDC1AG038860	83-123	739-779	862-902	944-984	1026-1066	1190-1230	1395-1435	NA	NA	NA	NA	NA	7
TRIDC3AG011270	1313-1353	1436-1476	NA	NA	NA	NA	NA	NA	NA	NA	NA	NA	2
TRIDC4AG047140	247-287	1190-1230	1395-1435	NA	NA	NA	NA	NA	NA	NA	NA	NA	3
TRIDC2BG042100	42-82	83-123	452-492	493-533	534-574	903-943	1026-1066	NA	NA	NA	NA	NA	7
TRIDC3AG023400	821-861	NA	NA	NA	NA	NA	NA	NA	NA	NA	NA	NA	1
TRIDC6AG058590	780-820	1108-1148	NA	NA	NA	NA	NA	NA	NA	NA	NA	NA	2
TRIDC3BG014870	370-410	862-902	1313-1353	NA	NA	NA	NA	NA	NA	NA	NA	NA	3
TRIDC2AG039030	42-82	370-410	1190-1230	1354-1394	NA	NA	NA	NA	NA	NA	NA	NA	4
TRIDC1BG038950	165-205	452-492	534-574	985-1025	1026-1066	NA	NA	NA	NA	NA	NA	NA	5
TRIDC4BG012220	452-492	NA	NA	NA	NA	NA	NA	NA	NA	NA	NA	NA	1
TRIDC6AG006620	411-451	575-615	657-697	862-902	NA	NA	NA	NA	NA	NA	NA	NA	4
TRIDC1BG019490	42-82	411-451	NA	NA	NA	NA	NA	NA	NA	NA	NA	NA	2
TRIDC4BG039680	370-410	657-697	NA	NA	NA	NA	NA	NA	NA	NA	NA	NA	2
TRIDC3AG011010	452-492	903-943	1067-1107	1149-1189	NA	NA	NA	NA	NA	NA	NA	NA	4
TRIDC4AG055220	616-656	985-1025	1026-1066	NA	NA	NA	NA	NA	NA	NA	NA	NA	3
TRIDC3BG015160	165-205	370-410	1313-1353	1436-1476	NA	NA	NA	NA	NA	NA	NA	NA	4
TRIDC3AG030830	370-410	780-820	862-902	985-1025	1395-1435	NA	NA	NA	NA	NA	NA	NA	5
TRIDC4AG014690	370-410	NA	NA	NA	NA	NA	NA	NA	NA	NA	NA	NA	1
TRIDC3BG064320	42-82	83-123	370-410	452-492	903-943	1149-1189	NA	NA	NA	NA	NA	NA	6
TRIDC4AG037060	83-123	985-1025	1026-1066	1067-1107	1313-1353	NA	NA	NA	NA	NA	NA	NA	5
TRIDC5AG025380	452-492	780-820	821-861	NA	NA	NA	NA	NA	NA	NA	NA	NA	3
TRIDC4AG045640	411-451	1067-1107	NA	NA	NA	NA	NA	NA	NA	NA	NA	NA	2
TRIDC4BG035480	165-205	247-287	411-451	NA	NA	NA	NA	NA	NA	NA	NA	NA	3
TRIDC2AG024960	165-205	739-779	821-861	1026-1066	1067-1107	1395-1435	NA	NA	NA	NA	NA	NA	6
TRIDC5BG026550	247-287	288-328	452-492	1026-1066	1067-1107	NA	NA	NA	NA	NA	NA	NA	5
TRIDC4BG001610	1-41	NA	NA	NA	NA	NA	NA	NA	NA	NA	NA	NA	1
TRIDC3AG045310	165-205	1149-1189	1313-1353	NA	NA	NA	NA	NA	NA	NA	NA	NA	3
TRIDC4AG010910	83-123	698-738	862-902	1313-1353	NA	NA	NA	NA	NA	NA	NA	NA	4
TRIDC4BG012450	83-123	780-820	944-984	NA	NA	NA	NA	NA	NA	NA	NA	NA	3
TRIDC4AG037240	411-451	616-656	1026-1066	1190-1230	1354-1394	1395-1435	NA	NA	NA	NA	NA	NA	6
TRIDC4BG053390	165-205	1395-1435	NA	NA	NA	NA	NA	NA	NA	NA	NA	NA	2
TRIDC5AG073450	247-287	575-615	1067-1107	NA	NA	NA	NA	NA	NA	NA	NA	NA	3
TRIDC4BG002800	124-164	616-656	1067-1107	1190-1230	1313-1353	NA	NA	NA	NA	NA	NA	NA	5
TRIDC3AG057280	903-943	1190-1230	NA	NA	NA	NA	NA	NA	NA	NA	NA	NA	2
TRIDC3BG051330	1272-1312	1313-1353	NA	NA	NA	NA	NA	NA	NA	NA	NA	NA	2
TRIDC6BG069150	165-205	411-451	821-861	1026-1066	1108-1148	1190-1230	1272-1312	1313-1353	NA	NA	NA	NA	8
TRIDC6BG009320	247-287	985-1025	1190-1230	1354-1394	NA	NA	NA	NA	NA	NA	NA	NA	4
TRIDC7AG029300	165-205	944-984	1231-1271	1436-1476	NA	NA	NA	NA	NA	NA	NA	NA	4
TRIDC7BG020220	452-492	493-533	534-574	821-861	862-902	1272-1312	NA	NA	NA	NA	NA	NA	6

## Sheet: TU
Gene Name	Position1	Position2	Position3	Position4	Position5	Position6	Position7	Position8	Position9	Position10	Position11	Position12	Frequency
TuG1812G0400000759.01	124-164	288-328	985-1025	1026-1066	1108-1148	1190-1230	1231-1271	NA	NA	NA	NA	NA	7
TuG1812G0300005619.01	657-697	1149-1189	1313-1353	NA	NA	NA	NA	NA	NA	NA	NA	NA	3
TuG1812G0700002435.01	862-902	1190-1230	1436-1476	NA	NA	NA	NA	NA	NA	NA	NA	NA	3
TuG1812G0200001969.01	83-123	493-533	780-820	821-861	985-1025	1108-1148	1190-1230	1354-1394	NA	NA	NA	NA	8
TuG1812G0400003451.01	657-697	903-943	NA	NA	NA	NA	NA	NA	NA	NA	NA	NA	2
TuG1812G0200003217.01	985-1025	1026-1066	1067-1107	1395-1435	NA	NA	NA	NA	NA	NA	NA	NA	4
TuG1812G0400002406.01	124-164	493-533	1067-1107	1354-1394	NA	NA	NA	NA	NA	NA	NA	NA	4
TuG1812G0300001042.01	42-82	247-287	370-410	575-615	1436-1476	NA	NA	NA	NA	NA	NA	NA	5
TuG1812G0300003543.01	657-697	698-738	780-820	985-1025	1067-1107	NA	NA	NA	NA	NA	NA	NA	5
TuG1812G0300003858.01	1-41	42-82	739-779	1149-1189	1395-1435	NA	NA	NA	NA	NA	NA	NA	5
TuG1812G0600002304.01	329-369	1067-1107	1231-1271	NA	NA	NA	NA	NA	NA	NA	NA	NA	3
TuG1812G0500005314.01	657-697	1149-1189	1313-1353	NA	NA	NA	NA	NA	NA	NA	NA	NA	3
TuG1812G0300004366.01	1-41	NA	NA	NA	NA	NA	NA	NA	NA	NA	NA	NA	1
TuG1812G0400003452.01	42-82	411-451	NA	NA	NA	NA	NA	NA	NA	NA	NA	NA	2
TuG1812G0100000785.01	124-164	165-205	1354-1394	NA	NA	NA	NA	NA	NA	NA	NA	NA	3
TuG1812G0500003192.01	329-369	821-861	1108-1148	1231-1271	1313-1353	NA	NA	NA	NA	NA	NA	NA	5
TuG1812G0100003006.01	1-41	657-697	780-820	1108-1148	1313-1353	NA	NA	NA	NA	NA	NA	NA	5
TuG1812G0100002612.01	329-369	1067-1107	1231-1271	NA	NA	NA	NA	NA	NA	NA	NA	NA	3
TuG1812G0400000773.01	83-123	124-164	165-205	247-287	NA	NA	NA	NA	NA	NA	NA	NA	4
TuG1812G0300001019.01	42-82	1149-1189	1354-1394	1395-1435	NA	NA	NA	NA	NA	NA	NA	NA	4
TuG1812G0100001262.01	534-574	821-861	862-902	903-943	1190-1230	NA	NA	NA	NA	NA	NA	NA	5
TuG1812G0500005367.01	165-205	411-451	NA	NA	NA	NA	NA	NA	NA	NA	NA	NA	2
TuG1812G0300001934.01	370-410	493-533	739-779	862-902	944-984	NA	NA	NA	NA	NA	NA	NA	5
TuG1812G0400002679.01	329-369	1272-1312	1436-1476	NA	NA	NA	NA	NA	NA	NA	NA	NA	3
TuG1812G0400000082.01	1-41	247-287	1354-1394	NA	NA	NA	NA	NA	NA	NA	NA	NA	3
TuG1812S0002083700.01	206-246	903-943	1026-1066	1354-1394	1395-1435	NA	NA	NA	NA	NA	NA	NA	5
TuG1812G0100002612.01	329-369	452-492	575-615	1067-1107	1231-1271	NA	NA	NA	NA	NA	NA	NA	5
TuG1812G0400000773.01	83-123	124-164	165-205	247-287	NA	NA	NA	NA	NA	NA	NA	NA	4
TuG1812G0300001019.01	1108-1148	1149-1189	1354-1394	1395-1435	NA	NA	NA	NA	NA	NA	NA	NA	4
TuG1812G0100001262.01	493-533	534-574	821-861	862-902	903-943	985-1025	1026-1066	NA	NA	NA	NA	NA	7
TuG1812G0500005367.01	165-205	411-451	534-574	1231-1271	1313-1353	NA	NA	NA	NA	NA	NA	NA	5
TuG1812G0300001934.01	370-410	452-492	493-533	739-779	862-902	944-984	985-1025	1026-1066	NA	NA	NA	NA	8
TuG1812G0400002679.01	329-369	411-451	1272-1312	1436-1476	NA	NA	NA	NA	NA	NA	NA	NA	4
TuG1812G0400000082.01	247-287	1272-1312	1354-1394	NA	NA	NA	NA	NA	NA	NA	NA	NA	3
TuG1812S0002083700.01	206-246	1026-1066	1395-1435	NA	NA	NA	NA	NA	NA	NA	NA	NA	3
